# Supplementary material for: Genetic Diversity and Population Genetic Structure of Endemic Schizothoracinae Fishes in the Upper Yellow River and Its Adjacent Waters
Source: Ecol Evol. 2025 Dec 18;15(12):e72813. doi: 10.1002/ece3.72813 (PMC12714410; doi:10.1002/ece3.72813)
Supplement: Supplementary file 5 — Table S1: Pairwise genetic distance (above the diagonal) and genetic differentiation (F ST: below the diagonal) among populations based on mitochondrial COI and D‐loop sequences. Table S2: Pairwise genetic distance (above the diagonal) and genetic differentiation (F ST: below the diagonal) among groups based on mitochondrial COI and D‐loop sequences. Table S3: Analysis of molecular variances (AMOVA) based on mitochondrial COI and D‐loop sequences. [file ECE3-15-e72813-s003.xlsx]

## Sheet: Table S1
Table S1a Pairwise genetic distance (above the diagonal) and genetic differentiation (FST: below the diagonal) among populations based on mitochondrial COI sequences
Population	QHL	JSX	HF	GBX	LXW	LYX	WuT	QSA	LaJ	ShaQ	MenT	XiKQ	MoRR	DaRR	KeQ	XXH	ZhaLH	ZhaER	DGCN	QDR	GMR
QHL		0.0049975	0.0259849	0.0104201	0.0108342	0.00145097	0.00198029	0.0297533	0.0335159	0.0331685	0.027006	0.0385553	0.0333032	0.0373542	0.0406204	0.00568463	0.0258934	0.0152342	0.0384652	0.0383935	0.0265799
JSX	0.11784		0.0250557	0.0123878	0.0129082	0.00498484	0.00494589	0.0295837	0.0324905	0.0308362	0.0268923	0.0352876	0.0310026	0.0344793	0.0384189	0.00783576	0.0247061	0.0163878	0.035198	0.0351376	0.0251629
HF	0.61173	0.44912		0.0247871	0.0248104	0.0258033	0.0256006	0.0285618	0.0266091	0.0167103	0.0257029	0.0151559	0.0165107	0.0173341	0.0253333	0.0248195	0.0189647	0.0256132	0.0150802	0.0150904	0.0199052
GBX	0.18515	0.04295	0.27409		0.0158184	0.0102452	0.0104396	0.0299752	0.0319381	0.0290882	0.0273938	0.0322901	0.0291622	0.0320395	0.0363174	0.0126066	0.024718	0.0193265	0.0322099	0.0321633	0.0253432
LXW	0.20041	0.06526	0.2644	-0.0242		0.0106788	0.0110874	0.0301003	0.0320169	0.0290528	0.0275199	0.0321472	0.0290913	0.0319717	0.036291	0.0132656	0.0248971	0.0197681	0.0320629	0.0320194	0.0256103
LYX	0.07436	0.03619	0.51843	0.09952	0.11331		0.00191641	0.0297073	0.0334173	0.0330446	0.0269907	0.03841	0.0332103	0.0371915	0.0404736	0.0055367	0.0257391	0.0151311	0.0383199	0.0382483	0.0263194
WuT	0.28161	-0.0163	0.46502	0.07085	0.09657	0.08771		0.0294427	0.0330029	0.0325593	0.026812	0.0378509	0.0328048	0.0365931	0.0399086	0.00508294	0.0252002	0.0147632	0.0377609	0.0376894	0.0255065
QSA	0.61005	0.4438	0.16874	0.28499	0.27748	0.49004	0.41348		0.0265546	0.0273229	0.0270466	0.0269937	0.0271486	0.0272733	0.0259404	0.0294423	0.0280158	0.0285809	0.0269057	0.0269296	0.0287546
LaJ	0.64652	0.49949	0.12812	0.34471	0.3366	0.54206	0.47561	-0.02462		0.0234685	0.0266641	0.0218291	0.0232371	0.0228517	0.0232495	0.0321583	0.0258832	0.0299818	0.0217699	0.0218002	0.0267034
ShaQ	0.86018	0.70632	0.06437	0.52111	0.51274	0.80275	0.76259	0.29524	0.19749		0.0243436	0.00647835	0.0100152	0.00979919	0.0194003	0.0303385	0.0157784	0.0281913	0.00641917	0.00645254	0.0169092
MenT	0.61228	0.40651	0.07216	0.21998	0.21198	0.47789	0.38939	-0.03975	-0.0262	0.21994		0.023913	0.02417	0.0246785	0.026142	0.0267799	0.0250664	0.0268148	0.0238613	0.023865	0.0260138
XiKQ	0.97	0.84466	0.2441	0.67486	0.66896	0.96356	0.96232	0.45905	0.33773	0.07314	0.42822		0.00605405	0.00511317	0.0157698	0.0346535	0.0140948	0.0304741	0.000922392	0.000964363	0.0153246
MoRR	0.88664	0.71918	0.05821	0.52015	0.51058	0.83223	0.79097	0.27776	0.18244	-0.06271	0.2034	0.07322		0.0094302	0.0190609	0.0305635	0.0156105	0.0282498	0.00599375	0.0060285	0.0167921
DaRR	0.89828	0.75793	0.13737	0.58192	0.57419	0.85368	0.82141	0.3197	0.20769	-0.01911	0.26394	0.01082	-0.03291		0.0177131	0.033838	0.0162772	0.0302707	0.00509032	0.00513226	0.017312
KeQ	0.84603	0.69259	0.20295	0.51452	0.50507	0.7654	0.70065	0.06578	-0.00877	0.21952	0.06959	0.38806	0.20429	0.19393		0.0378709	0.0244088	0.0330088	0.0156978	0.0157275	0.025485
XXH	0.24836	-0.00873	0.41037	0.04017	0.06988	0.11617	-0.01348	0.39439	0.45121	0.68732	0.35559	0.85697	0.70226	0.74483	0.65672		0.024246	0.0162376	0.0345761	0.0345139	0.0244949
ZhaLH	0.63305	0.46744	-0.01882	0.3003	0.29557	0.54402	0.4868	0.18132	0.13338	0.05704	0.08055	0.2414	0.05381	0.12891	0.20698	0.42551		0.0249839	0.0140534	0.0140559	0.0189135
ZhaER	0.27626	0.10288	0.18621	0.02469	0.03511	0.18144	0.11429	0.13231	0.19498	0.40459	0.07352	0.57322	0.39749	0.46323	0.35696	0.06966	0.19448		0.0304166	0.0303826	0.0254862
DGCN	0.97121	0.84581	0.24478	0.67579	0.66988	0.96553	0.96494	0.46012	0.33919	0.07613	0.43066	-0.04278	0.07716	0.0213	0.39099	0.8587	0.24374	0.57449		0.000881168	0.0153068
QDR	0.97124	0.86868	0.29958	0.72011	0.71623	0.96716	0.96695	0.54316	0.4128	0.118	0.52401	-0.0286	0.12542	0.05413	0.48549	0.88494	0.29672	0.63477	-0.04383		0.0153194
GMR	0.6304	0.45952	0.00248	0.29745	0.29513	0.53624	0.47153	0.18114	0.13854	0.08699	0.09224	0.2656	0.08484	0.14839	0.21666	0.41068	-0.01197	0.18839	0.26889	0.32647
Table S1b Pairwise genetic distance (above the diagonal) and genetic differentiation (FST: below the diagonal) among populations based on mitochondrial D-loop sequences
Population	QHL	JSX	HF	GBX	LXW	LYX	WuT	QSA	LaJ	ShaQ	MenT	XiKQ	MoRR	DaRR	KeQ	XXH	ZhaLH	ZhaER	DGCN	QDR	GMR
QHL		0.00838258	0.0200021	0.0124215	0.0134251	0.00935326	0.00941957	0.0273248	0.0287636	0.0235236	0.0257399	0.0262352	0.0238437	0.0263015	0.0343243	0.0104023	0.0202958	0.0180825	0.027123	0.0268383	0.0206268
JSX	0.07707		0.0183697	0.0119628	0.013012	0.00929861	0.00863698	0.025971	0.027499	0.0211703	0.0242298	0.0234296	0.0215103	0.0238407	0.0325831	0.00979725	0.0183201	0.0171126	0.024454	0.0241492	0.0185373
HF	0.4432	0.36631		0.0184475	0.0188829	0.0207937	0.020324	0.0268158	0.0255768	0.0132707	0.0243341	0.0121272	0.012825	0.0144066	0.0261035	0.0201721	0.0154633	0.0227963	0.012352	0.0122844	0.0157551
GBX	0.12697	0.05933	0.19864		0.0148211	0.0133033	0.0129407	0.0268067	0.0276129	0.0206005	0.0250684	0.0221663	0.0208451	0.0228379	0.0315111	0.0134055	0.0189479	0.0194657	0.0229633	0.0227065	0.0193344
LXW	0.14046	0.08049	0.17915	-0.01808		0.0138527	0.0137166	0.0276009	0.0284108	0.0208458	0.0256868	0.0222799	0.0210599	0.0231418	0.0321176	0.0146003	0.0194447	0.0202822	0.0230451	0.0227947	0.0199475
LYX	0.16465	0.11162	0.40559	0.12667	0.10962		0.0075227	0.0277699	0.0299529	0.023898	0.0256191	0.0267366	0.0247049	0.0270944	0.0353633	0.0108516	0.0206394	0.0177045	0.0278275	0.0274914	0.0213467
WuT	0.23893	0.1173	0.39508	0.13255	0.12543	-0.01956		0.0270989	0.0294601	0.0233416	0.0250421	0.026171	0.0242171	0.0264976	0.0347993	0.00983247	0.0199311	0.0167998	0.0273135	0.0269735	0.0203426
QSA	0.40448	0.34119	0.20067	0.22066	0.21108	0.3293	0.29321		0.0274833	0.0262113	0.0277651	0.0259809	0.0262317	0.0265839	0.0283723	0.0267743	0.0265586	0.0279317	0.0269105	0.026652	0.0266015
LaJ	0.42046	0.36536	0.1506	0.23868	0.22968	0.36429	0.33369	-0.02402		0.0242686	0.0280845	0.0233055	0.0241473	0.0243151	0.0272021	0.0284625	0.0255903	0.0289549	0.0240101	0.0238173	0.0258205
ShaQ	0.64868	0.58236	0.04123	0.39572	0.36736	0.61736	0.62326	0.27635	0.19962		0.0234263	0.00738833	0.00913836	0.0104118	0.0232448	0.022954	0.0136354	0.0238823	0.00752266	0.00748594	0.014204
MenT	0.38443	0.30578	0.11401	0.16584	0.15089	0.2899	0.25384	-0.0289	-0.01637	0.19542		0.0229896	0.023571	0.0241172	0.0287056	0.0252303	0.0240384	0.0267034	0.0237411	0.0235833	0.0247344
XiKQ	0.7699	0.72146	0.16968	0.53851	0.50969	0.77262	0.80823	0.38418	0.28579	0.03122	0.32515		0.00649846	0.00774786	0.0209759	0.0254779	0.012486	0.0251769	0.00410367	0.00406061	0.0131344
MoRR	0.682	0.61913	0.05902	0.42187	0.39137	0.66305	0.68051	0.2831	0.20597	-0.02213	0.21366	0.04004		0.00967686	0.0229012	0.0237081	0.0134773	0.0244449	0.00652932	0.00654902	0.0136881
DaRR	0.67635	0.61677	0.08106	0.43493	0.4088	0.64831	0.65116	0.26687	0.1818	-0.02094	0.19602	0.01959	-0.01322		0.0225907	0.0256174	0.014923	0.025642	0.0075878	0.00770766	0.0153366
KeQ	0.59469	0.54116	0.19981	0.37771	0.35776	0.52521	0.4882	0.02289	-0.02221	0.21449	0.01815	0.29305	0.21978	0.16523		0.0334375	0.0260841	0.031921	0.0214771	0.0214048	0.0267015
XXH	0.13119	0.02872	0.33747	0.05029	0.07617	0.10613	0.07316	0.26967	0.30237	0.54339	0.23347	0.69805	0.58348	0.57489	0.46203		0.0197837	0.0178409	0.0264359	0.026115	0.0198933
ZhaLH	0.44221	0.35421	-0.00347	0.20848	0.1914	0.39342	0.37674	0.18453	0.14109	0.03985	0.09075	0.16593	0.07488	0.08795	0.18826	0.31566		0.0224367	0.0129638	0.0128518	0.0160216
ZhaER	0.17942	0.10127	0.16995	0.04697	0.04804	0.09813	0.06667	0.08508	0.11824	0.30122	0.03631	0.43282	0.32535	0.32788	0.22035	0.04561	0.14659		0.0259144	0.0257276	0.0229547
DGCN	0.78055	0.73632	0.19148	0.55679	0.52827	0.78635	0.82299	0.4091	0.30925	0.06719	0.35317	0.03588	0.06985	0.01947	0.31901	0.71323	0.20082	0.45078		0.00379941	0.013457
QDR	0.78932	0.74887	0.21595	0.58691	0.56161	0.79876	0.82715	0.46593	0.35859	0.0682	0.41499	0.00157	0.07314	0.03812	0.38065	0.7362	0.22346	0.49653	-0.02418		0.0132498
GMR	0.46522	0.37628	0.03123	0.23553	0.22238	0.42643	0.40324	0.19611	0.15937	0.0972	0.13065	0.22749	0.10982	0.13215	0.22209	0.33292	0.02603	0.17531	0.25258	0.27455

## Sheet: Table S2
Table S2 Pairwise genetic distance (above the diagonal) and genetic differentiation (FST: below the diagonal) among groups based on mitochondrial COI sequences
Group	QHL	CUYR	RUYR	DQDR	GMR
QHL		0.0114877	0.0264403	0.0384193	0.0265799
CUYR	0.15065		0.0252142	0.0299915	0.0243571
RUYR	0.40195	0.19299		0.0187491	0.0222109
DQDR	0.97238	0.61651	0.2449		0.0153148
GMR	0.6304	0.26337	0.02267	0.38462
Note: QHL, Qinghai Lake; CUYR, the canyon section of the upper Yellow River; RUYR, the river source section of the upper Yellow River; DQDR, Qaidam River; GMR, Golmud River.
Table S2 Pairwise genetic distance (above the diagonal) and genetic differentiation (FST: below the diagonal) among groups based on mitochondrial D-loop sequences
Group	QHL	CUYR	RUYR	DQDR	GMR
QHL		0.0129535	0.022499	0.0269408	0.0206268
CUYR	0.11501		0.021234	0.0215326	0.0187846
RUYR	0.27691	0.12221		0.0177986	0.0198062
DQDR	0.80331	0.4967	0.20056		0.0133244
GMR	0.46522	0.19832	0.04261	0.31647
Note: QHL, Qinghai Lake; CUYR, the canyon section of the upper Yellow River; RUYR, the river source section of the upper Yellow River; DQDR, Qaidam River; GMR, Golmud River.

## Sheet: Table S3
Table S3 Analysis of molecular variances (AMOVA) based on mitochondrial COI and D-loop sequences
Source of variation	d.f	COI					D-loop
		Sum of squares	Variance components	Percentage of variation	Fixation Index		Sum of squares	Variance components	Percentage of variation	Fixation Index
Among groups (QHL, CUYR, RUYR, DQDR, GMR)	4	878.6	1.77617 Va	22.91	Fct=0.22913*		597.181	1.13357 Va	15.4	Fct=0.15397**
Among populations within groups	16	758.987	1.91046 Vb	24.64	Fsc=0.31970**		599.461	1.43939 Vb	19.55	Fsc=0.23110**
Within populations	496	2016.38	4.06529 Vc	52.44	Fst=0.47558**		2375.39	4.78909 Vc	65.05	Fst=0.34949**
Total	516	3653.97	7.75192				3572.03	7.36205
Note: **, significant level at P < 0.01; QHL, Qinghai Lake; CUYR, the canyon section of the upper Yellow River; RUYR, the river source section of the upper Yellow River; DQDR, Qaidam River; GMR, Golmud River.
